# Supplementary material for: Reported Dietary Patterns in Pregnant Women with and Without Gestational Diabetes Mellitus: A Post-Diagnosis Comparative Study in Guadalajara, Mexico
Source: Healthcare (Basel). 2026 Jun 23;14(13):1819. doi: 10.3390/healthcare14131819 (PMC13360648; doi:10.3390/healthcare14131819)
Supplement: Supplementary file 1 [file healthcare-14-01819-s001.zip]

Archive with 1 entries (1 files):
- healthcare-4359894-supplementary.pdf
